# Supplementary material for: Novel anti-glioblastoma agents and therapeutic combinations identified from a collection of FDA approved drugs
Source: J Transl Med. 2014 Jan 17;12:13. doi: 10.1186/1479-5876-12-13 (PMC3898565; doi:10.1186/1479-5876-12-13)
Supplement: Additional file 1: Figure S1 — U87 cell viability after NCC drug treatment. U87 cell has various drug responses after single dose of all 446 NCC drug treatments. We showed all data in here which summarized in Figure 1A. The Top 22 hits were showed in Figure 1B. [file 1479-5876-12-13-S1.xls]

## Sheet: Sheet1
Supplementary Figure S1 :U87 Cell Viability After NCC Drug Treatment
Orders	Drug Name	Cell Viability(%)	SD	N
1	HOMOHARRINGTONINE	10.3479	0.725833	6
2	CERIVASTATIN Na	14.1791	2.9851	6
3	DACTINOMYCIN	16.2461	2.62718	6
4	Vinorelbine Bitatrate	17.9895	5.01648	6
5	ITRACONAZOLE	21.3573	2.0659	6
6	EPIRUBICIN HYDROCHLORIDE	23.323	0.393336	6
7	DOXORUBICIN HYDROCHLORIDE	23.5126	3.94878	6
8	TOPOTECAN HCL	24.117	2.03621	6
9	VINDESINE SULFATE	24.7484	8.68483	6
10	VINCRISTINE SULFATE	25.9473	3.09618	6
11	TRIPTOLIDE	26.324	2.51272	6
12	ITAVASTATIN Ca	28.586	3.13231	6
13	FLUBENDAZOLE	30.0471	7.61412	6
14	Idarubicin HCL	31.5838	2.33307	6
15	Sertraline	34.1557	3.76664	6
16	IRINOTECAN HCl	35.2134	4.89289	6
17	2-CHLORO-2'-DEOXYADENOSINE	35.3526	1.4517	6
18	5-Nonyloxytryptamine	37.0786	1.15969	6
19	DOCETAXEL	45.2395	1.45628	6
20	2(1H)-Pyrimidinone, 4-amino-1-D-arabinofuranosyl- [CAS]	47.45	2.93416	6
21	Nisoldipine	48.3849	5.03932	6
22	CLOFAZIMINE	51.3394	3.03981	6
23	CARMOFUR	55.1121	2.62182	6
24	Methyltestosterone	66.42	2.32499	6
25	LOMERIZINE DiHCl	69.2568	8.59246	6
26	Etoposide	70.463	4.75468	6
27	L-Glutamic acid, N-[4-[[(2,4-diamino-6-pteridinyl)methyl]methylamino]benzoyl]- [CAS]	72.9012	0.729962	6
28	diphenylcyclopropenone	77.3736	6.9378	6
29	Epigallocatechin gallate	77.7748	4.19327	6
30	4-Chloro-N-(2-morpholin-4-yl-ethyl)-benzamide	80.9156	3.81774	6
31	PALONOSETRON HCl	84.339	1.71916	6
32	TAXIFOLIN-(+/-)	85.2834	2.19181	6
33	RALTITREXED	85.3695	1.34735	6
34	mevastatin	89.1217	3.15164	6
35	Alprazolam	89.2331	0.398427	6
36	2-CHLOROADENOSINE	90.5563	2.98154	6
37	TAXIFOLIN-(+)	90.6637	4.48413	6
38	ORNIDAZOLE	91.0825	0.441629	6
39	RUTIN	91.894	0.762615	6
40	Pramipexole	92.5114	8.84003	6
41	Physostigmine	92.9901	1.41261	6
42	Acetamide, 2-amino-N-(1-methyl-1,2-diphenylethyl)-, (+/-)- [CAS]	93.0961	3.12174	6
43	IDEBENONE	93.4062	0.37727	6
44	CGS 15943	93.422	5.33176	6
45	ALOSETRON HCl	93.496	2.22425	6
46	Pyrazinecarboxamide, 3,5-diamino-N-(aminoiminomethyl)-6-chloro- [CAS]	93.5371	0.105254	6
47	RIFAPENTINE	93.6722	1.32159	6
48	Ketoconazole	94.3469	13.4349	6
49	(-)-Cotinine	94.6317	10.0045	6
50	Pizotyline	94.7424	13.1955	6
51	6-AZAURIDINE	94.7911	1.84518	6
52	LIDOCAINE	94.8055	2.82632	6
53	(??)-Vesamicol hydrochloride	95.0411	2.20463	6
54	IRSOGLADINE MALEATE	95.6344	0.693455	6
55	ITOPRIDE HCl	95.7744	3.1984	6
56	OLOPATADINE HCl	95.8828	0.858836	6
57	10H-Phenothiazine, 2-chloro-10-[3-(4-methyl-1-piperazinyl)propyl- [CAS]	95.9396	6.97695	6
58	Bifemelane	96.0664	9.05518	6
59	RIFAXIMIN	96.0668	1.31843	6
60	D-CYCLOSERINE	96.3199	4.99576	6
61	SECOISOLARICIRESINOL	96.3923	13.4746	3
62	TRIPELENNAMINE HYDROCHLORIDE	96.3945	2.61214	3
63	SAQUINAVIR MESYLATE	96.4266	2.60315	3
64	doxylamine succinate	96.6033	1.20302	3
65	1,1-DIMETHYL-4-PHENYLPIPERAZINIUM IODIDE	96.617	0.740915	3
66	FTORAFUR	96.7282	0.0437015	3
67	1H-Cyclopenta[b]quinolin-9-amine, 2,3,5,6,7,8-hexahydro-, monohydrochloride- [CAS]	97.0976	5.73642	3
68	BESTATIN	97.1264	0.555828	3
69	BETA-ESTRADIOL	97.2295	2.43135	3
70	PIRENPERONE	97.3725	1.50117	3
71	R(+)-SCH-23390 hydrochloride	97.545	6.26782	3
72	IMATINIB MESYLATE	97.626	2.35655	3
73	SR 57,227A	97.7315	4.02847	3
74	TOSUFLOXACIN TOSYLATE	98.0119	0.563631	3
75	IRBESARTAN	98.028	3.18778	3
76	Riluzole	98.1218	1.49602	3
77	ENALAPRILAT	98.2636	1.73679	3
78	TELMISARTAN	98.2725	2.23496	3
79	FAMOTIDINE	98.4055	9.79394	3
80	Gabexate	98.5696	3.19342	3
81	LOBELINE HYDROCHLORIDE	98.5767	0.821538	3
82	Diazepam	98.6197	2.13864	3
83	FORMOTEROL FUMARATE DIHYDRATE	98.6587	1.34189	3
84	SALBUTAMOL SULFATE	98.8126	8.28192	3
85	LACIDIPINE	98.8463	0.958134	3
86	ARTESUNATE	98.8754	1.12378	3
87	NITRENDIPINE	98.8821	2.78423	3
88	1H-Indole-2-propanoic acid, 1-[(4-chlorophenyl)methyl]-3-[(1,1-dimethylethyl)thio]-Alpha,Alpha-dimethyl-5-(1-methylethyl)- [CAS]	98.974	1.28694	3
89	AZELASTINE HCl	99.0193	2.24104	3
90	NIZATIDINE	99.0774	1.26176	3
91	Donepezil	99.1107	1.41829	3
92	EZETIMIBE	99.1238	2.38748	3
93	Benzeneacetonitrile, Alpha-[3-[[2-(3,4-dimethoxyphenyl)ethyl]methylamino]propyl]-3,4-dimethoxy-Alpha-(1-methylethyl)-, (R)- [CAS]	99.1637	0.241208	3
94	Nalbuphine	99.2045	7.30139	3
95	AMLODIPINE BASE	99.2604	1.51369	3
96	ROLIPRAM	99.3052	1.22349	3
97	LOXOPROFEN SODIUM	99.3094	2.68669	3
98	PIDOTIMOD	99.3647	1.54849	3
99	Ifenprodil	99.5487	1.34066	3
100	BALSALAZIDE	99.5551	1.45221	3
101	indirubin	99.602	1.36109	3
102	QUETIAPINE HEMIFUMARATE	99.6297	2.84315	3
103	NAFTOPIDIL	99.6366	1.84585	3
104	DOFETILIDE	99.688	0.918215	3
105	PICEID	99.7425	3.1302	3
106	Ondansetron	99.8049	1.47518	3
107	Raclopride	99.8727	6.51725	3
108	Altanserin	99.8832	2.84624	3
109	RUFLOXACIN HCl	99.8837	1.71531	3
110	Indatraline	99.9323	0.573162	3
111	Galanthamine	100.029	0.851231	3
112	LAMIVUDINE	100.123	1.75514	3
113	3'-deoxydenosine	100.151	0.636032	3
114	ROSIGLITAZONE MALEATE	100.167	1.69589	3
115	CALCIPOTRIOL	100.199	1.36263	3
116	ACTARIT	100.327	1.11193	3
117	Cephalexin monohydrate	100.339	1.67306	3
118	2',3'-DIDEOXYCYTIDINE	100.357	2.52673	3
119	PTEROSTILBENE	100.365	0.433678	3
120	Betaxolol	100.387	0.197518	3
121	ORMETOPRIM	100.418	1.69818	3
122	Nefazodone	100.451	0.26858	3
123	AM 404	100.466	0.90586	3
124	TICLOPIDINE HCl	100.512	0.435077	3
125	resveratrol	100.515	0.970126	3
126	DIAZOXIDE	100.518	1.54766	3
127	Terazosin	100.582	0.8654	3
128	HONOKIOL	100.667	1.01685	3
129	SDM25N	100.698	1.36552	3
130	DICHLOROACETIC ACID	100.711	1.58101	3
131	RIZATRIPTAN BENZOATE	100.741	4.47332	3
132	TROXIPIDE	100.772	4.25219	3
133	DULOXETINE HCl	100.774	4.53575	3
134	1H-Imidazole-5-carboxylic acid, 1-(1-phenylethyl)-, ethyl ester, (R)- [CAS]	100.804	1.31041	3
135	Paroxetine	100.833	1.16322	3
136	Benzeneacetic acid,	100.858	1.54184	3
137	RAMIPRIL	100.885	1.46483	3
138	TINIDAZOLE	100.924	1.7319	3
139	TRAZODONE HYDROCHLORIDE	100.945	1.32463	3
140	TRIMEBUTINE MALEATE	101.05	1.69091	3
141	PILOCARPINE HYDROCHLORIDE	101.053	0.859463	3
142	4-Thiazolidinecarboxylic acid, 2-oxo-, (R)- [CAS]	101.056	0.435282	3
143	BENACTYZINE HYDROCHLORIDE	101.064	3.46184	3
144	GOSERELIN ACETATE	101.071	0.578299	3
145	ALFUZOSIN	101.078	1.41828	3
146	MEGESTROL ACETATE	101.153	1.21834	3
147	Amisulpride	101.171	0.964697	3
148	Nicorandil	101.171	2.24813	3
149	SKF 83566	101.183	1.83633	3
150	LEVOCETIRIZINE	101.195	0.569129	3
151	Ketorolac Tromethamine	101.217	0.976649	3
152	BIFONAZOLE	101.293	1.18414	3
153	SUMATRIPTAN SUCCINATE	101.358	1.53975	3
154	(+)-3-HYDROXY-N-METHYLMORPHINAN D-TARTRATE	101.44	0.138548	3
155	IPRIFLAVONE	101.454	2.63344	3
156	8-Chloro-11-piperidin-4-ylidene-6,11-dihydro-5H-benzo[5,6]cyclohepta[1,2-b]pyridine	101.483	0.941163	3
157	RITONAVIR	101.531	3.00161	3
158	Nandrolone	101.538	0.796352	3
159	LEVOSULPIRIDE	101.603	3.16723	3
160	Doxepin	101.645	0.785911	3
161	Zacopride	101.661	0.790547	3
162	Ethylestrenol	101.685	0.912983	3
163	OLMESARTAN MEDOXOMIL	101.719	1.93903	3
164	Sotalol	101.728	0.987184	3
165	Maprotilline HCl	101.736	1.47555	3
166	CORTISONE	101.742	2.76648	3
167	ARIPIPRAZOLE	101.755	1.09929	3
168	TACROLIMUS	101.756	0.731955	3
169	MONTELUKAST Na	101.757	0.937305	3
170	PAZUFLOXACIN	101.773	0.499805	3
171	3-HYDROXY-1,2-DIMETHYL-4(1H)-PYRIDONE	101.813	5.19056	3
172	Pentoxifylline	101.888	0.752843	3
173	PEROSPIRONE HCl	101.889	2.2303	3
174	Citalopram	101.936	1.40642	3
175	MOXONIDINE HCl	101.964	1.69807	3
176	FENPIVERINIUM BROMIDE	101.964	1.39169	3
177	ETHYNYLESTRADIOL	102.014	2.07892	3
178	LAMOTRIGINE	102.018	1.2105	3
179	Clobenpropit	102.046	1.37932	3
180	NELFINAVIR MESYLATE	102.093	1.01871	3
181	HALOMETASONE MONOHYDRATE	102.145	0.404497	3
182	NIFEKALANT HCl	102.155	3.14951	3
183	Milnacipran	102.217	1.5106	3
184	MIDAZOLAM HCl	102.222	0.87291	3
185	Trileptal	102.232	2.3697	3
186	LORATADINE	102.26	2.42369	3
187	SULFASALAZINE	102.328	1.5971	3
188	5-FLUOROCYTOSINE	102.332	1.66736	3
189	Loxapine	102.362	1.57971	3
190	BENPROPERINE PHOSPHATE	102.404	0.48425	3
191	Nafadotride	102.431	1.52134	3
192	KITASAMYCIN	102.447	2.15785	3
193	ROXATIDINE ACETATE HCl	102.498	1.44438	3
194	Tramadol	102.502	2.07194	3
195	VENLAFAXINE HCl	102.549	1.76843	3
196	5-Amino-2-hydroxy-benzoic acid	102.554	0.137688	3
197	Methanesulfonamide, N-[4-[[1-[2-(6-methyl-2-pyridinyl)ethyl]-4-piperidinyl]carbonyl]phenyl]-, dihydrochloride [CAS]	102.57	0.956155	3
198	TETRAETHYLTHIURAM DISULFIDE	102.612	0.553493	3
199	ACARBOSE	102.631	0.91705	3
200	OXICONAZOLE NITRATE	102.64	3.90258	3
201	ANAGRELIDE HCl	102.652	2.1369	3
202	Piroxicam	102.723	3.72391	3
203	LETROZOLE	102.736	1.25922	3
204	Ranolazine dihydrochloride	102.745	0.9383	3
205	Azasetron	102.757	1.15263	3
206	Glycine, N-[2-[(acetylthio)methyl]-1-oxo-3-phenylpropyl]-,phenylmethyl ester [CAS]	102.759	1.99495	3
207	SB 205607	102.775	1.35847	3
208	d-3-Methoxy-N-methylmorphinan hydrobromide	102.777	1.23019	3
209	TRICLABENDAZOLE	102.779	2.51746	3
210	BICALUTAMIDE	102.793	1.49582	3
211	LEVOFLOXACIN	102.807	0.963019	3
212	FLUMAZENIL	102.82	1.83332	3
213	Pemoline	102.826	0.868365	3
214	LINEZOLID	102.87	1.79569	3
215	TERBINAFINE HCl	102.872	1.39547	3
216	1-(2-Methyl-5-nitro-imidazol-1-yl)-propan-2-ol	102.883	0.97613	3
217	MESTRANOL	102.915	0.325626	3
218	Diphenhydramine	102.933	1.11126	3
219	PEFLOXACIN MESYLATE	102.938	3.00272	3
220	Trifluoperazine	103.002	0.169806	3
221	FENOLDOPAM MESYLATE	103.05	2.79202	3
222	ORLISTAT	103.14	3.93658	3
223	VECURONIUM BROMIDE	103.153	0.30302	3
224	NITAZOXANIDE	103.161	2.31133	3
225	NIMODIPINE	103.163	1.50306	3
226	ESCITALOPRAM OXALATE	103.223	1.87576	3
227	Cinanserin	103.27	0.6549	3
228	Nitrazepam	103.309	0.550239	3
229	Glycopyrrolate	103.317	1.07732	3
230	Cyproheptadine	103.333	0.0674621	3
231	VALACICLOVIR HYDROCHLORIDE	103.345	1.83681	3
232	PENCICLOVIR	103.347	2.16557	3
233	TELITHROMYCIN	103.38	0.354298	3
234	DEHYDROCHOLIC ACID	103.396	0.815825	3
235	Cisapride	103.469	0.398144	3
236	Selegiline	103.488	1.20709	3
237	Prazosin	103.491	2.9506	3
238	LY 171883	103.578	1.47986	3
239	ZAFIRLUKAST	103.601	1.07804	3
240	DEXCHLORPHENIRAMINE MALEATE	103.634	1.63343	3
241	CEFACLOR	103.691	1.23898	3
242	CHLORDIAZEPOXIDE	103.76	1.73727	3
243	PHENPROBAMATE	103.777	1.8985	3
244	Pancuronium	103.793	0.0813871	3
245	ozagrel	103.804	1.21089	3
246	TOLTERODINE TARTRATE	103.81	0.473417	3
247	2-(2-AMINOETHYL)PYRIDINE	103.823	1.38148	3
248	Reichstein??s substance??S	103.832	0.176982	3
249	Homoveratrylamine	103.853	1.13341	3
250	N,N'-DIACETYL-1,6-DIAMINOHEXANE	103.877	0.647209	3
251	CEFIXIME TRIHYDRATE	103.891	0.801247	3
252	Isoquercitrin	103.902	1.71118	3
253	Duloxetine	103.907	1.90423	3
254	TOCAINIDE	103.927	2.32422	3
255	DELTA1-HYDROCORTISONE 21-HEMISUCCINATE SODIUM SALT	103.95	0.488036	3
256	TRYPTOLINE	103.963	1.07465	3
257	TREMULACIN	103.969	2.22445	3
258	DEXBROMPHENIRAMINE MALEATE	104.066	0.825024	3
259	BISOPROLOL FUMARATE	104.07	2.38491	3
260	MEPIRIZOLE	104.109	1.85347	3
261	RIFABUTIN	104.132	2.12239	3
262	ZILEUTON	104.133	1.00531	3
263	ISRADIPINE	104.171	0.439291	3
264	LOTEPREDNOL ETABONATE	104.173	1.42919	3
265	FAMCICLOVIR	104.219	0.398594	3
266	BENIDIPINE HCl	104.22	1.21687	3
267	DALAFIL	104.25	2.00947	3
268	MECILLINAM	104.28	2.12446	3
269	Fluphenazine	104.304	0.925273	3
270	XANTHINOL NICOTINATE	104.343	0.691915	3
271	TRANILAST	104.407	1.14011	3
272	PHENELZINE SULFATE SALT	104.414	0.898389	3
273	TIAGABINE HCl	104.414	1.06327	3
274	Procarbazine	104.429	0.863671	3
275	DOXAPRAM HYDROCHLORIDE	104.478	1.26773	3
276	METRONIDAZOLE	104.481	1.23893	3
277	CALCITRIOL	104.513	2.21039	3
278	NICOTINAMIDE	104.518	1.013	3
279	PAROXETINE	104.528	1.04052	3
280	CETRAXATE HCl	104.588	0.47853	3
281	CEFATRIZINE PROPYLENE GLYCOL	104.596	2.08827	3
282	Flurbiprofen	104.623	12.311	3
283	Picrotin - Picrotoxinin	104.63	1.30201	3
284	Pinacidil monohydrate	104.664	1.05897	3
285	LANSOPRAZOLE	104.667	0.777813	3
286	Amiodarone	104.718	1.12691	3
287	PRAMIPEXOLE HCl	104.73	1.90769	3
288	LOMIFYLLINE	104.787	1.2291	3
289	GLIMEPIRIDE	104.792	2.16556	3
290	ARGATROBAN	104.817	2.81408	3
291	FINASTERIDE	104.836	0.761726	3
292	L-Ornithine, N5-[imino(methylamino)methyl]-[CAS]	104.862	0.877702	3
293	Carvedilol	104.866	2.21963	3
294	RU 24969	104.89	2.32994	3
295	Nobiletin	104.915	0.976634	3
296	Mesoridazine	104.923	2.7719	3
297	Naltrindole	104.971	3.05004	3
298	2',3'-DIDEOXYINOSINE	104.979	2.49683	3
299	MIFEPRISTONE	104.991	1.5658	3
300	FLUTICASONE PROPIONATE	105.021	2.22428	3
301	ESOMEPRAZOLE Mg	105.023	0.929887	3
302	BUPROPION HYDROCHLORIDE	105.051	1.53034	3
303	PIOGLITAZONE HCl	105.063	3.57644	3
304	REPAGLINIDE	105.1	1.46058	3
305	ICARIIN	105.109	1.92485	3
306	CORTICOSTERONE	105.158	1.50898	3
307	1-BENZYLIMIDAZOLE	105.22	1.20609	3
308	TROPISETRON HCl	105.294	0.812036	3
309	Zolmitriptan	105.306	1.64667	3
310	Buflomedil HCl	105.324	2.69434	3
311	MEDROXYPROGESTERONE	105.375	2.26123	3
312	STAVUDINE	105.439	3.05122	3
313	NIFEDIPINE	105.465	1.43325	3
314	GR 89696	105.483	2.63447	3
315	LEVONORGESTREL	105.485	0.583915	3
316	TIBOLONE	105.509	2.13254	3
317	TOREMIFENE CITRATE	105.537	1.7505	3
318	483-63-6 crotamiton	105.58	2.05958	3
319	Indomethacin	105.583	0.407262	3
320	Lorazepam	105.603	0.261583	3
321	Mestanolone	105.607	0.929588	3
322	TEMOZOLOMIDE	105.616	1.32701	3
323	INDINAVIR SULPHATE	105.617	0.741426	3
324	Stiripentol	105.624	0.600351	3
325	Felbamate	105.659	1.00537	3
326	2H-Indol-2-one, 1,3-dihydro-1-phenyl-3,3-bis(4-pyridinylmethyl)- [CAS]	105.679	2.11983	3
327	Prostaglandin E1	105.698	0.686171	3
328	Metylperon	105.765	1.16194	3
329	Fluperlapine	105.786	3.33011	3
330	DOLASETRON MESYLATE	105.813	0.724621	3
331	PRAVASTATIN Sodium	105.875	0.461595	3
332	VORICONAZOLE	105.891	1.71204	3
333	Benzeneacetic acid, 2-[(2,6-dichlorophenyl)amino]-, monosodium salt [CAS]	105.893	0.169606	3
334	DROPERIDOL	105.971	1.66367	3
335	Beclomethasone	105.989	1.53266	3
336	DESOXIMETASONE	106.007	0.20326	3
337	MEPIVACAINE HYDROCHLORIDE	106.044	0.631243	3
338	Salmeterol	106.162	1.09878	3
339	HTMT	106.174	0.842082	3
340	AM-251	106.197	1.28752	3
341	CEFPODOXIME PROXETIL	106.287	1.55639	3
342	L-694,247	106.292	1.24996	3
343	OMEPRAZOLE	106.305	1.28486	3
344	Fluvoxamine	106.319	1.52939	3
345	118-71-8	106.322	1.36498	3
346	ZOLPIDEM TARTRATE	106.326	1.91832	3
347	Oxiranecarboxylic acid, 2-[6-(4-chlorophenoxy)hexyl]-, ethyl ester- [CAS]	106.33	1.69843	3
348	HYPEROSIDE	106.351	1.77727	3
349	NAPROXEN SODIUM	106.36	1.41779	3
350	MEROPENEM	106.406	0.790596	3
351	LATANOPROST	106.451	4.14995	3
352	HUPERZINE A	106.465	0.733073	3
353	CEFDINIR	106.531	1.50069	3
354	SYNEPHRINE	106.533	4.54076	3
355	TADALAFIL	106.554	1.2587	3
356	PROGESTERONE	106.637	3.03618	3
357	Viramune	106.71	3.38519	3
358	AMLEXANOX	106.74	1.76431	3
359	ROLITETRACYCLINE	106.747	2.11949	3
360	AMFEBUTAMONE HCl	106.78	3.02622	3
361	Brucine	106.805	1.05873	3
362	5-fluoro-2-pyrimidone	106.825	0.670274	3
363	VALDECOXIB	106.83	0.604039	3
364	CCPA	106.838	0.584871	3
365	7-NITROINDAZOLE	106.868	1.05212	3
366	LOFEPRAMINE	106.916	2.25421	3
367	Testosterone	107.058	1.58125	3
368	ZERANOL	107.106	2.67156	3
369	ROPIVACAINE HCl	107.114	1.12479	3
370	Modafinil	107.13	1.4367	3
371	EXEMESTANE	107.133	2.52533	3
372	LOSARTAN Potassium	107.171	1.87766	3
373	EFAVIRENZ	107.18	1.12055	3
374	Guanidine, N-cyano-N'-(1,1-dimethylpropyl)-N''-3-pyridinyl- [CAS]	107.207	1.04634	3
375	AMPIROXICAM	107.304	1.05482	3
376	ARTEMETHER	107.356	2.09186	3
377	EBSELEN	107.396	1.63282	3
378	CLARITHROMYCIN	107.402	1.21556	3
379	Stanozolol	107.424	2.37691	3
380	BENAZEPRIL HCl	107.465	1.22103	3
381	NATEGLINIDE	107.505	1.60099	3
382	Haloperidol	107.514	0.435642	3
383	CLOTRIMAZOLE	107.528	0.991273	3
384	MIRTAZAPINE	107.579	2.09831	3
385	Thiophene, 5-bromo-2-(4-fluorophenyl)-3-[4-(methylsulfonyl)phenyl]- [CAS]	107.65	0.825016	3
386	3-[3,5-DIBROMO-4-HYDROXYBENZOYL]-2-ETHYLBENZOFURAN	107.652	0.80725	3
387	SIBUTRAMINE HCl	107.685	1.91694	3
388	TEGASEROD MALEATE	107.699	1.15716	3
389	VARDENAFIL CITRATE	107.726	0.413694	3
390	ROFECOXIB	107.729	0.870433	3
391	MOSAPRIDE CITRATE	107.809	1.42218	3
392	3-PYRIDINEMETHANOL	107.812	1.48595	3
393	NIALAMIDE	107.843	0.974662	3
394	GRANISETRON HCl	107.959	0.835392	3
395	RISPERIDONE	108.065	1.65754	3
396	1H-Imidazol-2-amine, N-(2,6-dichlorophenyl)-4,5-dihydro- [CAS]	108.164	2.76499	3
397	ATOMOXETINE HCl	108.208	1.03226	3
398	VALSARTAN	108.27	2.9867	3
399	Nimetazepam	108.317	2.60146	3
400	6-AMINOINDAZOLE	108.333	2.36725	3
401	Piribedil	108.357	0.773272	3
402	OLANZAPINE	108.393	1.74358	3
403	KETOTIFEN FUMARATE	108.624	3.30173	3
404	RABEPRAZOLE	108.637	0.873478	3
405	Chlorpheniramine	108.637	2.84437	3
406	PD 81723	108.67	1.76313	3
407	PARECOXIB Na	108.692	0.368467	3
408	Capsaicin	108.702	1.52705	3
409	ANASTROZOLE	108.76	1.34072	3
410	Rimcazole	108.876	1.30486	3
411	TFMPP	108.914	1.19135	3
412	ENROFLOXACIN	108.952	1.2944	3
413	OLIGOMYCIN C	108.974	10.8737	3
414	5-Methoxytryptamine	109.032	1.27569	3
415	Benzo[a]phenanthridine-10,11-diol, 5,6,6a,7,8,12b-hexahydro-, trans- [CAS]	109.053	1.40156	3
416	MILRINONE	109.089	2.57316	3
417	OXYPHENONIUM BROMIDE	109.245	1.33045	3
418	Pergolide	109.416	1.04108	3
419	URAPIDIL HYDROCHLORIDE	109.447	1.66315	3
420	LEVETIRACETAM	109.646	11.8085	3
421	9-AMINO-1,2,3,4-TETRAHYDROACRIDINE HYDROCHLORIDE	109.748	17.9656	3
422	6H-Pyrido[2,3-b][1,4]benzodiazepin-6-one, 11-[[2-[(diethylamino)methyl]-1-piperidinyl]acetyl]-5,11-dihydro- [CAS]	109.961	1.94338	3
423	ATRACURIUM BESYLATE	109.989	0.204232	3
424	ROSIGLITAZONE HCl	110.127	1.63513	3
425	8-Azaspiro[4.5]decane-7,9-dione, 8-[2-[[(2,3-dihydro-1,4-benzodioxin-2-yl)methyl]amino]ethyl]-, monomethanesulfonate [CAS]	110.417	0.752774	3
426	PHENOTHIAZINE	110.507	0.166074	3
427	3(2H)-Pyridazinone, 6-[4-(difluoromethoxy)-3-methoxyphenyl]- [CAS]	110.644	3.74035	3
428	Adenosine, N-(2-hydroxycyclopentyl)-, (1S-trans)- [CAS]	110.77	0.417579	3
429	1,3,5(10)-ESTRATRIEN-3-OL-17-ONE SULPHATE, SODIUM SALT	110.852	0.431947	3
430	Nornicotine	110.939	3.42275	3
431	CGS 12066B	111.248	1.96642	3
432	Zaleplon	111.676	0.305484	3
433	Sibutramine	111.754	0.388171	3
434	Oxymetholone	112.533	2.48631	3
435	LOFEXIDINE HCl	113.048	10.6791	3
436	DEHYDROEPIANDROSTERONE	115.993	9.30426	3
437	MEMANTINE HYDROCHLORIDE	122.626	1.42882	3
438	MIGLITOL	123.145	2.43399	3
439	TORASEMIDE	123.608	2.08545	3
440	PANTOPRAZOLE SODIUM SALT	125.148	1.07492	3
441	MOXIFLOXACIN HCl	126.503	1.88205	3
442	METHYLANDROSTENEDIOL	126.875	3.62333	3
443	ESMOLOL HYDROCHLORIDE	127.726	2.98215	3
444	TOPIRAMATE	128.724	2.0016	3
445	OXAPROZIN	128.845	2.22634	3
446	CILASTATIN Na	129.217	3.07489	3
